# Supplementary material for: COMPASS subunit Bre2 regulates chromatin remodeler Arp9 to control Aspergillus flavus aflatoxin synthesis and virulence
Source: Nat Commun. 2026 Feb 20;17:1862. doi: 10.1038/s41467-026-69877-0 (PMC12923686; doi:10.1038/s41467-026-69877-0)
Supplement: Supplementary file 4 — Supplementary Data 1 [file 41467_2026_69877_MOESM4_ESM.xlsx]

## Sheet: Sheet1
Supplementary Data 1. The total of 63 proteins were pulled down by Arp9
Protein IDs	Fasta headers	Number of proteins	Peptides	Razor + unique peptides	Unique peptides	Sequence coverage [%]	Mol. weight [kDa]	Intensity	Intensity ARP9_HA	Intensity WT	iBAQ	iBAQ ARP9_HA	iBAQ WT
tr|A0A7G5IQZ7|A0A7G5IQZ7_ASPFN;tr|A0A364LY06|A0A364LY06_ASPFL;tr|A0A2P2H701|A0A2P2H701_ASPFA;sp|B8MZA3|PURA_ASPFN	tr|A0A7G5IQZ7|A0A7G5IQZ7_ASPFN Adenylosuccinate synthetase OS=Aspergillus flavus (strain ATCC 200026 / FGSC A1120 / IAM 13836 / NRRL 3357 / JCM 12722 / SRRC 167) OX=332952 GN=G4B84_001034 PE=3 SV=1;tr|A0A364LY06|A0A364LY06_ASPFL Adenylosuccinate synthetase	4	1	1	1	3.3	46.282	5853900	5853900	0	234160	234160	0
tr|A0A7G5J1L8|A0A7G5J1L8_ASPFN;tr|A0A364LSE6|A0A364LSE6_ASPFL;tr|A0A2P2H2E4|A0A2P2H2E4_ASPFA;sp|B8N9M0|RCF1_ASPFN	tr|A0A7G5J1L8|A0A7G5J1L8_ASPFN HIG1 domain-containing protein OS=Aspergillus flavus (strain ATCC 200026 / FGSC A1120 / IAM 13836 / NRRL 3357 / JCM 12722 / SRRC 167) OX=332952 GN=G4B84_004845 PE=3 SV=1;tr|A0A364LSE6|A0A364LSE6_ASPFL Altered inheritance of m	4	1	1	1	8.5	20.455	2384800	2384800	0	340680	340680	0
sp|B8NLM9|ARTA_ASPFN;tr|A0A7G5JBW3|A0A7G5JBW3_ASPFN;tr|A0A364MA18|A0A364MA18_ASPFL;tr|A0A2P2H1A6|A0A2P2H1A6_ASPFA;tr|Q5QJV6|Q5QJV6_ASPFL	sp|B8NLM9|ARTA_ASPFN 14-3-3 family protein artA OS=Aspergillus flavus (strain ATCC 200026 / FGSC A1120 / IAM 13836 / NRRL 3357 / JCM 12722 / SRRC 167) OX=332952 GN=artA PE=3 SV=1;tr|A0A7G5JBW3|A0A7G5JBW3_ASPFN 14-3-3 domain-containing protein OS=Aspergillu	5	3	3	3	16	26.869	7837300	7837300	0	461020	461020	0
tr|A0A345G0P6|A0A345G0P6_ASPFL;tr|D0R6M8|D0R6M8_ASPFL;tr|D0R6M7|D0R6M7_ASPFL;tr|D0R6M6|D0R6M6_ASPFL;tr|Q5VDD8|Q5VDD8_ASPFL;tr|Q5VDB3|Q5VDB3_ASPFL;tr|A0A7G5J4B7|A0A7G5J4B7_ASPFN;tr|A0A5N6GMR4|A0A5N6GMR4_ASPFL;tr|A0A3M7JXF2|A0A3M7JXF2_ASPFL;sp|Q9P900|OMTB_ASPFN	tr|A0A345G0P6|A0A345G0P6_ASPFL AFLO (Fragment) OS=Aspergillus flavus OX=5059 GN=AflO PE=4 SV=1;tr|D0R6M8|D0R6M8_ASPFL AFLO (Fragment) OS=Aspergillus flavus OX=5059 GN=aflO PE=4 SV=1;tr|D0R6M7|D0R6M7_ASPFL AFLO (Fragment) OS=Aspergillus flavus OX=5059 GN=af	10	1	1	1	6.8	21.052	9697700	9697700	0	1077500	1077500	0
tr|H9CP02|H9CP02_ASPFN;tr|A0A7D4ZL25|A0A7D4ZL25_ASPFL;tr|A0A0E3Y646|A0A0E3Y646_ASPFL	tr|H9CP02|H9CP02_ASPFN Cytochrome c oxidase subunit 2 OS=Aspergillus flavus (strain ATCC 200026 / FGSC A1120 / IAM 13836 / NRRL 3357 / JCM 12722 / SRRC 167) OX=332952 GN=AFLA_m0420 PE=3 SV=1;tr|A0A7D4ZL25|A0A7D4ZL25_ASPFL Cytochrome c oxidase subunit 2 OS=	3	1	1	1	4	29.025	2188200	2188200	0	243140	243140	0
tr|B8NNR5|B8NNR5_ASPFN;tr|A0A364M591|A0A364M591_ASPFL;tr|A0A2P2GX64|A0A2P2GX64_ASPFA	tr|B8NNR5|B8NNR5_ASPFN Mitochondrial F1F0 ATP synthase subunit F (Atp17), putative OS=Aspergillus flavus (strain ATCC 200026 / FGSC A1120 / IAM 13836 / NRRL 3357 / JCM 12722 / SRRC 167) OX=332952 GN=AFLA_129660 PE=4 SV=1;tr|A0A364M591|A0A364M591_ASPFL ATP	3	1	1	1	13.9	11.183	29804000	29804000	0	4967300	4967300	0
tr|A0A3M7K4Q2|A0A3M7K4Q2_ASPFL;tr|B8NI42|B8NI42_ASPFN;tr|A0A2P2GYU1|A0A2P2GYU1_ASPFA;tr|A0A7U2N0R3|A0A7U2N0R3_ASPFL;tr|A0A7G5JGK8|A0A7G5JGK8_ASPFN	tr|A0A3M7K4Q2|A0A3M7K4Q2_ASPFL Cytochrome P450 OS=Aspergillus flavus OX=5059 GN=CA14_011057 PE=3 SV=1;tr|B8NI42|B8NI42_ASPFN Cytochrome P450, putative OS=Aspergillus flavus (strain ATCC 200026 / FGSC A1120 / IAM 13836 / NRRL 3357 / JCM 12722 / SRRC 167) OX	5	1	1	1	3.6	57.242	15198000	15198000	0	633240	633240	0
tr|A0A5N6GPR8|A0A5N6GPR8_ASPFL;tr|B8NIQ5|B8NIQ5_ASPFN;tr|A0A364MFK2|A0A364MFK2_ASPFL;tr|A0A2P2GZG0|A0A2P2GZG0_ASPFA;tr|A0A7G5JFK8|A0A7G5JFK8_ASPFN	tr|A0A5N6GPR8|A0A5N6GPR8_ASPFL Ribosomal protein L6e-domain-containing protein OS=Aspergillus flavus OX=5059 GN=BDV35DRAFT_291394 PE=3 SV=1;tr|B8NIQ5|B8NIQ5_ASPFN 60S ribosomal protein L6 OS=Aspergillus flavus (strain ATCC 200026 / FGSC A1120 / IAM 13836 /	5	1	1	1	6.7	21.827	9754700	9754700	0	975470	975470	0
tr|B8NSJ8|B8NSJ8_ASPFN;tr|A0A364LQ41|A0A364LQ41_ASPFL;tr|A0A2P2GZY3|A0A2P2GZY3_ASPFA	tr|B8NSJ8|B8NSJ8_ASPFN Succinate--CoA ligase [ADP-forming] subunit alpha, mitochondrial OS=Aspergillus flavus (strain ATCC 200026 / FGSC A1120 / IAM 13836 / NRRL 3357 / JCM 12722 / SRRC 167) OX=332952 GN=AFLA_048610 PE=3 SV=1;tr|A0A364LQ41|A0A364LQ41_ASPFL	3	1	1	1	3.9	34.409	9710200	9710200	0	539460	539460	0
tr|B8NLJ1|B8NLJ1_ASPFN;tr|A0A364MAE9|A0A364MAE9_ASPFL;tr|A0A2P2H025|A0A2P2H025_ASPFA	tr|B8NLJ1|B8NLJ1_ASPFN Actin-related protein 2/3 complex subunit 4 OS=Aspergillus flavus (strain ATCC 200026 / FGSC A1120 / IAM 13836 / NRRL 3357 / JCM 12722 / SRRC 167) OX=332952 GN=AFLA_091180 PE=3 SV=1;tr|A0A364MAE9|A0A364MAE9_ASPFL Actin-related protei	3	2	2	2	11.2	19.583	6079100	6079100	0	607910	607910	0
tr|B8NS09|B8NS09_ASPFN;tr|A0A5N6H1B0|A0A5N6H1B0_ASPFL;tr|A0A3M7JN42|A0A3M7JN42_ASPFL;tr|A0A2P2H181|A0A2P2H181_ASPFA	tr|B8NS09|B8NS09_ASPFN Isocitrate lyase OS=Aspergillus flavus (strain ATCC 200026 / FGSC A1120 / IAM 13836 / NRRL 3357 / JCM 12722 / SRRC 167) OX=332952 GN=AFLA_052400 PE=3 SV=1;tr|A0A5N6H1B0|A0A5N6H1B0_ASPFL Isocitrate lyase OS=Aspergillus flavus OX=5059	4	4	4	4	8.6	60.04	50690000	50690000	0	1635200	1635200	0
tr|B8MX62|B8MX62_ASPFN;tr|A0A3M7JMB9|A0A3M7JMB9_ASPFL;tr|A0A5N6HB52|A0A5N6HB52_ASPFL;tr|A0A2P2H1Z7|A0A2P2H1Z7_ASPFA;tr|A0A7U2MPH5|A0A7U2MPH5_ASPFL;tr|A0A7G5ISV6|A0A7G5ISV6_ASPFN	tr|B8MX62|B8MX62_ASPFN RSC complex subunit (RSC8), putative OS=Aspergillus flavus (strain ATCC 200026 / FGSC A1120 / IAM 13836 / NRRL 3357 / JCM 12722 / SRRC 167) OX=332952 GN=AFLA_076490 PE=4 SV=1;tr|A0A3M7JMB9|A0A3M7JMB9_ASPFL Component of the RSC chroma	6	1	1	1	2.2	73.932	6106800	6106800	0	174480	174480	0
tr|B8MYK0|B8MYK0_ASPFN;tr|A0A364LTF6|A0A364LTF6_ASPFL;tr|A0A2P2H361|A0A2P2H361_ASPFA;tr|A0A5N6GWE9|A0A5N6GWE9_ASPFL;tr|A0A7G5IRM0|A0A7G5IRM0_ASPFN	tr|B8MYK0|B8MYK0_ASPFN Cytochrome C1/Cyt1, putative OS=Aspergillus flavus (strain ATCC 200026 / FGSC A1120 / IAM 13836 / NRRL 3357 / JCM 12722 / SRRC 167) OX=332952 GN=AFLA_081380 PE=4 SV=1;tr|A0A364LTF6|A0A364LTF6_ASPFL Cytochrome C1 family-domain-contain	5	1	1	1	3.5	34.601	6454700	6454700	0	645470	645470	0
tr|A0A7U2N376|A0A7U2N376_ASPFL;tr|B8NTJ6|B8NTJ6_ASPFN;tr|A0A364LXS9|A0A364LXS9_ASPFL;tr|A0A2P2H3C3|A0A2P2H3C3_ASPFA	tr|A0A7U2N376|A0A7U2N376_ASPFL Nitronate monooxygenase domain-containing protein (Fragment) OS=Aspergillus flavus OX=5059 GN=F9C07_2074208 PE=4 SV=1;tr|B8NTJ6|B8NTJ6_ASPFN 2-nitropropane dioxygenase family oxidoreductase, putative OS=Aspergillus flavus (st	4	1	1	1	3.5	34.306	1589100	1589100	0	176570	176570	0
tr|A0A364MED4|A0A364MED4_ASPFL;tr|A0A2P2H3V9|A0A2P2H3V9_ASPFA;tr|B8NUU5|B8NUU5_ASPFN;tr|A0A7U2N2H4|A0A7U2N2H4_ASPFL	tr|A0A364MED4|A0A364MED4_ASPFL Tetratricopeptide repeat domain protein OS=Aspergillus flavus OX=5059 GN=BDV35DRAFT_349024 PE=4 SV=1;tr|A0A2P2H3V9|A0A2P2H3V9_ASPFA Tetratricopeptide repeat domain protein OS=Aspergillus flavus (strain ATCC MYA-384 / AF70) OX	4	1	1	1	2.3	63.169	5389900	5389900	0	145670	145670	0
tr|B8NJX3|B8NJX3_ASPFN;tr|A0A7U2N2M6|A0A7U2N2M6_ASPFL;tr|A0A7G5JFD3|A0A7G5JFD3_ASPFN;tr|A0A5N6GHS8|A0A5N6GHS8_ASPFL;tr|A0A3M7K6Q6|A0A3M7K6Q6_ASPFL;tr|A0A2P2H4F0|A0A2P2H4F0_ASPFA	tr|B8NJX3|B8NJX3_ASPFN Nonribosomal peptide synthase Pes1 OS=Aspergillus flavus (strain ATCC 200026 / FGSC A1120 / IAM 13836 / NRRL 3357 / JCM 12722 / SRRC 167) OX=332952 GN=AFLA_069330 PE=4 SV=1;tr|A0A7U2N2M6|A0A7U2N2M6_ASPFL Non-ribosomal peptide synthet	6	1	1	1	0.3	578.43	440280000	440280000	0	1826900	1826900	0
tr|A0A7G5IRI8|A0A7G5IRI8_ASPFN;tr|A0A364LTI9|A0A364LTI9_ASPFL;tr|A0A5N6H067|A0A5N6H067_ASPFL;tr|A0A2P2H4G4|A0A2P2H4G4_ASPFA;tr|B8MYN6|B8MYN6_ASPFN	tr|A0A7G5IRI8|A0A7G5IRI8_ASPFN CCT-beta OS=Aspergillus flavus (strain ATCC 200026 / FGSC A1120 / IAM 13836 / NRRL 3357 / JCM 12722 / SRRC 167) OX=332952 GN=G4B84_001225 PE=3 SV=1;tr|A0A364LTI9|A0A364LTI9_ASPFL CCT-beta OS=Aspergillus flavus OX=5059 GN=CA14	5	1	1	1	2.3	56.984	2451600	2451600	0	84539	84539	0
tr|A0A7G5IXK5|A0A7G5IXK5_ASPFN;tr|A0A364ML49|A0A364ML49_ASPFL;tr|A0A2P2H660|A0A2P2H660_ASPFA;tr|B8N3Q2|B8N3Q2_ASPFN;tr|A0A7U2MFZ8|A0A7U2MFZ8_ASPFL	tr|A0A7G5IXK5|A0A7G5IXK5_ASPFN Proteasome subunit alpha type OS=Aspergillus flavus (strain ATCC 200026 / FGSC A1120 / IAM 13836 / NRRL 3357 / JCM 12722 / SRRC 167) OX=332952 GN=G4B84_003386 PE=3 SV=1;tr|A0A364ML49|A0A364ML49_ASPFL Proteasome subunit alpha	5	2	2	2	8.3	27.842	10366000	10366000	0	545590	545590	0
tr|B8NIR3|B8NIR3_ASPFN;tr|A0A7U2R2Q4|A0A7U2R2Q4_ASPFL;tr|A0A2P2H6E7|A0A2P2H6E7_ASPFA;tr|A0A7G5JFC6|A0A7G5JFC6_ASPFN;tr|A0A3M7K2X9|A0A3M7K2X9_ASPFL;tr|A0A5N6GIV4|A0A5N6GIV4_ASPFL	tr|B8NIR3|B8NIR3_ASPFN RNase L inhibitor of the ABC superfamily, putative OS=Aspergillus flavus (strain ATCC 200026 / FGSC A1120 / IAM 13836 / NRRL 3357 / JCM 12722 / SRRC 167) OX=332952 GN=AFLA_069410 PE=4 SV=1;tr|A0A7U2R2Q4|A0A7U2R2Q4_ASPFL P-loop contai	6	2	2	2	4.1	68.069	10093000	10093000	0	296860	296860	0
tr|B8NR98|B8NR98_ASPFN;tr|A0A364M790|A0A364M790_ASPFL;tr|A0A2P2H6V3|A0A2P2H6V3_ASPFA	tr|B8NR98|B8NR98_ASPFN 60S ribosomal protein L4, putative OS=Aspergillus flavus (strain ATCC 200026 / FGSC A1120 / IAM 13836 / NRRL 3357 / JCM 12722 / SRRC 167) OX=332952 GN=AFLA_005730 PE=3 SV=1;tr|A0A364M790|A0A364M790_ASPFL Putative 60S ribosomal protei	3	4	4	4	14.2	40.245	13037000	13037000	0	686170	686170	0
tr|B8N1E9|B8N1E9_ASPFN;tr|A0A364MNV2|A0A364MNV2_ASPFL;tr|A0A2P2H837|A0A2P2H837_ASPFA	tr|B8N1E9|B8N1E9_ASPFN 60S acidic ribosomal protein P0 OS=Aspergillus flavus (strain ATCC 200026 / FGSC A1120 / IAM 13836 / NRRL 3357 / JCM 12722 / SRRC 167) OX=332952 GN=AFLA_030140 PE=3 SV=1;tr|A0A364MNV2|A0A364MNV2_ASPFL 60S acidic ribosomal protein P0	3	1	1	1	3.5	33.441	6149700	6149700	0	512480	512480	0
tr|B8N244|B8N244_ASPFN;tr|A0A7G5IWT7|A0A7G5IWT7_ASPFN;tr|A0A3M7K668|A0A3M7K668_ASPFL;tr|A0A2P2H962|A0A2P2H962_ASPFA	tr|B8N244|B8N244_ASPFN Catalase, putative OS=Aspergillus flavus (strain ATCC 200026 / FGSC A1120 / IAM 13836 / NRRL 3357 / JCM 12722 / SRRC 167) OX=332952 GN=AFLA_034380 PE=3 SV=1;tr|A0A7G5IWT7|A0A7G5IWT7_ASPFN Catalase core domain-containing protein OS=As	4	1	1	1	2.3	53.28	3983400	3983400	0	173190	173190	0
tr|B8N3J9|B8N3J9_ASPFN;tr|A0A364MP32|A0A364MP32_ASPFL;tr|A0A2P2H9C1|A0A2P2H9C1_ASPFA;tr|A0A5N6H8U2|A0A5N6H8U2_ASPFL	tr|B8N3J9|B8N3J9_ASPFN 40S ribosomal protein S8 OS=Aspergillus flavus (strain ATCC 200026 / FGSC A1120 / IAM 13836 / NRRL 3357 / JCM 12722 / SRRC 167) OX=332952 GN=AFLA_029020 PE=3 SV=1;tr|A0A364MP32|A0A364MP32_ASPFL 40S ribosomal protein S8 OS=Aspergillus	4	2	2	2	13.5	22.811	13233000	13233000	0	1654100	1654100	0
tr|B8NAU0|B8NAU0_ASPFN;tr|A0A364M4C5|A0A364M4C5_ASPFL;tr|A0A2P2H9S6|A0A2P2H9S6_ASPFA	tr|B8NAU0|B8NAU0_ASPFN 40S ribosomal protein S10a OS=Aspergillus flavus (strain ATCC 200026 / FGSC A1120 / IAM 13836 / NRRL 3357 / JCM 12722 / SRRC 167) OX=332952 GN=AFLA_043150 PE=3 SV=1;tr|A0A364M4C5|A0A364M4C5_ASPFL 40S ribosomal protein S10a OS=Aspergi	3	2	2	2	16.4	13.075	22126000	22126000	0	3687700	3687700	0
tr|B8N225|B8N225_ASPFN;tr|A0A364LUJ4|A0A364LUJ4_ASPFL;tr|A0A2P2HAB4|A0A2P2HAB4_ASPFA	tr|B8N225|B8N225_ASPFN NADH-ubiquinone oxidoreductase 39 kDa subunit, putative OS=Aspergillus flavus (strain ATCC 200026 / FGSC A1120 / IAM 13836 / NRRL 3357 / JCM 12722 / SRRC 167) OX=332952 GN=AFLA_034190 PE=4 SV=1;tr|A0A364LUJ4|A0A364LUJ4_ASPFL NADH-ubi	3	1	1	1	2.6	43.459	7599300	7599300	0	292280	292280	0
tr|A0A5N6HKZ8|A0A5N6HKZ8_ASPFL;tr|B8NCW4|B8NCW4_ASPFN;tr|A0A7U2R0C2|A0A7U2R0C2_ASPFL;tr|A0A7G5JHL6|A0A7G5JHL6_ASPFN;tr|A0A364LRK0|A0A364LRK0_ASPFL;tr|A0A2P2HAI9|A0A2P2HAI9_ASPFA	tr|A0A5N6HKZ8|A0A5N6HKZ8_ASPFL Ribosomal protein L22/L17 OS=Aspergillus flavus OX=5059 GN=BDV35DRAFT_4306 PE=3 SV=1;tr|B8NCW4|B8NCW4_ASPFN 60S ribosomal protein L17 OS=Aspergillus flavus (strain ATCC 200026 / FGSC A1120 / IAM 13836 / NRRL 3357 / JCM 12722	6	2	2	2	9.8	20.365	11705000	11705000	0	1064100	1064100	0
tr|B8NRS4|B8NRS4_ASPFN;tr|A0A364M3Q5|A0A364M3Q5_ASPFL;tr|A0A2P2HAP4|A0A2P2HAP4_ASPFA	tr|B8NRS4|B8NRS4_ASPFN 40S ribosomal protein S19 OS=Aspergillus flavus (strain ATCC 200026 / FGSC A1120 / IAM 13836 / NRRL 3357 / JCM 12722 / SRRC 167) OX=332952 GN=AFLA_050650 PE=3 SV=1;tr|A0A364M3Q5|A0A364M3Q5_ASPFL Ribosomal protein S19e OS=Aspergillus	3	1	1	1	7.4	16.551	14022000	14022000	0	1558000	1558000	0
tr|B8NYZ9|B8NYZ9_ASPFN;tr|A0A7G5KIL2|A0A7G5KIL2_ASPFL;tr|A0A2P2HBE0|A0A2P2HBE0_ASPFA;tr|A0A364LYI2|A0A364LYI2_ASPFL;tr|A0A5N6GY40|A0A5N6GY40_ASPFL	tr|B8NYZ9|B8NYZ9_ASPFN 60S ribosomal protein L13 OS=Aspergillus flavus (strain ATCC 200026 / FGSC A1120 / IAM 13836 / NRRL 3357 / JCM 12722 / SRRC 167) OX=332952 GN=AFLA_115110 PE=3 SV=1;tr|A0A7G5KIL2|A0A7G5KIL2_ASPFL 60S ribosomal protein L13 OS=Aspergill	5	2	2	2	11.1	25.677	10129000	10129000	0	779140	779140	0
tr|B8NLB1|B8NLB1_ASPFN;tr|A0A7U2MIT9|A0A7U2MIT9_ASPFL;tr|A0A5N6GR23|A0A5N6GR23_ASPFL;tr|A0A3M7JHL6|A0A3M7JHL6_ASPFL;tr|A0A2P2HCB9|A0A2P2HCB9_ASPFA	tr|B8NLB1|B8NLB1_ASPFN Chromatin remodeling complex subunit (Arp9), putative OS=Aspergillus flavus (strain ATCC 200026 / FGSC A1120 / IAM 13836 / NRRL 3357 / JCM 12722 / SRRC 167) OX=332952 GN=AFLA_090380 PE=3 SV=1;tr|A0A7U2MIT9|A0A7U2MIT9_ASPFL Actin-doma	5	4	4	4	7.6	73.101	34145000	34145000	0	1313300	1313300	0
tr|B8NL13|B8NL13_ASPFN;tr|A0A5N6HBE7|A0A5N6HBE7_ASPFL;tr|A0A364M6L6|A0A364M6L6_ASPFL;tr|A0A2P2HDH7|A0A2P2HDH7_ASPFA	tr|B8NL13|B8NL13_ASPFN Hsp70 chaperone Hsp88 OS=Aspergillus flavus (strain ATCC 200026 / FGSC A1120 / IAM 13836 / NRRL 3357 / JCM 12722 / SRRC 167) OX=332952 GN=AFLA_095970 PE=4 SV=1;tr|A0A5N6HBE7|A0A5N6HBE7_ASPFL Heat shock protein 70 family OS=Aspergillu	4	1	1	1	1.8	79.792	8364600	8364600	0	232350	232350	0
tr|B8N1M4|B8N1M4_ASPFN;tr|A0A364MP83|A0A364MP83_ASPFL;tr|A0A2P2HDV0|A0A2P2HDV0_ASPFA;tr|A0A7U2QTT3|A0A7U2QTT3_ASPFL	tr|B8N1M4|B8N1M4_ASPFN Saccharopine dehydrogenase [NAD(+), L-lysine-forming] OS=Aspergillus flavus (strain ATCC 200026 / FGSC A1120 / IAM 13836 / NRRL 3357 / JCM 12722 / SRRC 167) OX=332952 GN=AFLA_030890 PE=3 SV=1;tr|A0A364MP83|A0A364MP83_ASPFL Saccharopi	4	2	2	2	5.9	40.857	4018100	4018100	0	223230	223230	0
tr|B8MXL8|B8MXL8_ASPFN;tr|A0A7U2MPS0|A0A7U2MPS0_ASPFL;tr|A0A7G5ISG5|A0A7G5ISG5_ASPFN;tr|A0A3M7KAJ4|A0A3M7KAJ4_ASPFL;tr|A0A2P2HES8|A0A2P2HES8_ASPFA;tr|A0A5N6HBK5|A0A5N6HBK5_ASPFL	tr|B8MXL8|B8MXL8_ASPFN Cytochrome P450 monooxygenase, putative OS=Aspergillus flavus (strain ATCC 200026 / FGSC A1120 / IAM 13836 / NRRL 3357 / JCM 12722 / SRRC 167) OX=332952 GN=AFLA_078050 PE=3 SV=1;tr|A0A7U2MPS0|A0A7U2MPS0_ASPFL Putative cytochrome P450	6	1	1	1	2.6	52.501	70263000	70263000	0	2927600	2927600	0
tr|B8NGS7|B8NGS7_ASPFN;tr|A0A364MGJ2|A0A364MGJ2_ASPFL;tr|A0A2P2HEU6|A0A2P2HEU6_ASPFA	tr|B8NGS7|B8NGS7_ASPFN GMP synthase [glutamine-hydrolyzing] OS=Aspergillus flavus (strain ATCC 200026 / FGSC A1120 / IAM 13836 / NRRL 3357 / JCM 12722 / SRRC 167) OX=332952 GN=AFLA_137950 PE=3 SV=1;tr|A0A364MGJ2|A0A364MGJ2_ASPFL GMP synthase [glutamine-hyd	3	1	1	1	2.2	59.793	6578100	6578100	0	205570	205570	0
tr|A0A7G5IY32|A0A7G5IY32_ASPFN;tr|A0A7U2QSE0|A0A7U2QSE0_ASPFL;tr|A0A364MP49|A0A364MP49_ASPFL;tr|B8N180|B8N180_ASPFN;tr|A0A2P2HFI3|A0A2P2HFI3_ASPFA	tr|A0A7G5IY32|A0A7G5IY32_ASPFN 60S ribosomal protein L20 OS=Aspergillus flavus (strain ATCC 200026 / FGSC A1120 / IAM 13836 / NRRL 3357 / JCM 12722 / SRRC 167) OX=332952 GN=G4B84_003563 PE=3 SV=1;tr|A0A7U2QSE0|A0A7U2QSE0_ASPFL 60S ribosomal protein L20 OS=	5	3	3	3	17.4	20.217	27721000	27721000	0	2772100	2772100	0
tr|B8N382|B8N382_ASPFN;tr|A0A7U2MFV0|A0A7U2MFV0_ASPFL;tr|A0A5N6GGL1|A0A5N6GGL1_ASPFL;tr|A0A3M7JSA3|A0A3M7JSA3_ASPFL;tr|A0A2P2HFJ9|A0A2P2HFJ9_ASPFA;tr|A0A7G5IYP8|A0A7G5IYP8_ASPFN	tr|B8N382|B8N382_ASPFN acetyl-CoA C-acetyltransferase OS=Aspergillus flavus (strain ATCC 200026 / FGSC A1120 / IAM 13836 / NRRL 3357 / JCM 12722 / SRRC 167) OX=332952 GN=AFLA_026950 PE=3 SV=1;tr|A0A7U2MFV0|A0A7U2MFV0_ASPFL acetyl-CoA C-acetyltransferase OS	6	2	2	2	6.7	43.586	2083300	2083300	0	104160	104160	0
tr|A0A5N6HET0|A0A5N6HET0_ASPFL;tr|B8NCP9|B8NCP9_ASPFN;tr|A0A3M7KF75|A0A3M7KF75_ASPFL;tr|A0A2P2HGP3|A0A2P2HGP3_ASPFA	tr|A0A5N6HET0|A0A5N6HET0_ASPFL WW domain-containing protein OS=Aspergillus flavus OX=5059 GN=BDV35DRAFT_165849 PE=4 SV=1;tr|B8NCP9|B8NCP9_ASPFN WW domain protein OS=Aspergillus flavus (strain ATCC 200026 / FGSC A1120 / IAM 13836 / NRRL 3357 / JCM 12722 / S	4	1	1	1	5.2	33.868	24698000	24698000	0	2744300	2744300	0
tr|B8NDP9|B8NDP9_ASPFN;tr|A0A5N6GD95|A0A5N6GD95_ASPFL;tr|A0A2P2HHT4|A0A2P2HHT4_ASPFA;tr|A0A7G5JAU0|A0A7G5JAU0_ASPFN	tr|B8NDP9|B8NDP9_ASPFN NADH-ubiquinone oxidoreductase B14 subunit, putative OS=Aspergillus flavus (strain ATCC 200026 / FGSC A1120 / IAM 13836 / NRRL 3357 / JCM 12722 / SRRC 167) OX=332952 GN=AFLA_055400 PE=3 SV=1;tr|A0A5N6GD95|A0A5N6GD95_ASPFL Putative NA	4	1	1	1	8.1	14.565	4668300	4668300	0	666900	666900	0
tr|A0A7G5JJ09|A0A7G5JJ09_ASPFN;tr|B8NC19|B8NC19_ASPFN;tr|A0A5N6GF64|A0A5N6GF64_ASPFL;tr|A0A3M7KBC6|A0A3M7KBC6_ASPFL;tr|A0A2P2HI43|A0A2P2HI43_ASPFA	tr|A0A7G5JJ09|A0A7G5JJ09_ASPFN Ribosomal protein L18e/L15P domain-containing protein OS=Aspergillus flavus (strain ATCC 200026 / FGSC A1120 / IAM 13836 / NRRL 3357 / JCM 12722 / SRRC 167) OX=332952 GN=G4B84_011092 PE=3 SV=1;tr|B8NC19|B8NC19_ASPFN 60S ribos	5	2	2	2	15.5	17.157	15027000	15027000	0	1669600	1669600	0
tr|A0A2P2HKW5|A0A2P2HKW5_ASPFA;tr|A0A364M666|A0A364M666_ASPFL;tr|A0A7G5JB11|A0A7G5JB11_ASPFN;tr|B8NCZ6|B8NCZ6_ASPFN;tr|A0A7U2QVF7|A0A7U2QVF7_ASPFL	tr|A0A2P2HKW5|A0A2P2HKW5_ASPFA Mitochondrial 37S ribosomal protein OS=Aspergillus flavus (strain ATCC MYA-384 / AF70) OX=1392242 GN=AFLA70_239g001680 PE=3 SV=1;tr|A0A364M666|A0A364M666_ASPFL Mitochondrial 37S ribosomal protein RSM10 OS=Aspergillus flavus O	5	1	1	1	6.2	24.03	12945000	12945000	0	862990	862990	0
tr|A0A5N6H7V9|A0A5N6H7V9_ASPFL;tr|A0A2P2HLK4|A0A2P2HLK4_ASPFA;tr|B8NEU9|B8NEU9_ASPFN;tr|A0A7G5K9G9|A0A7G5K9G9_ASPFL;tr|A0A7G5JA40|A0A7G5JA40_ASPFN;tr|A0A3M7JWR0|A0A3M7JWR0_ASPFL	tr|A0A5N6H7V9|A0A5N6H7V9_ASPFL LIM zinc-binding domain-containing protein OS=Aspergillus flavus OX=5059 GN=BDV35DRAFT_377577 PE=4 SV=1;tr|A0A2P2HLK4|A0A2P2HLK4_ASPFA LIM domain protein OS=Aspergillus flavus (strain ATCC MYA-384 / AF70) OX=1392242 GN=AFLA70	6	1	1	1	2.6	54.766	8918500	8918500	0	307530	307530	0
tr|B8NQU3|B8NQU3_ASPFN;tr|A0A364MB81|A0A364MB81_ASPFL;tr|A0A2P2HLT1|A0A2P2HLT1_ASPFA	tr|B8NQU3|B8NQU3_ASPFN Cell division control protein Cdc48 OS=Aspergillus flavus (strain ATCC 200026 / FGSC A1120 / IAM 13836 / NRRL 3357 / JCM 12722 / SRRC 167) OX=332952 GN=AFLA_002370 PE=4 SV=1;tr|A0A364MB81|A0A364MB81_ASPFL Cell division control protei	3	3	3	3	3.9	90.553	6818200	6818200	0	145070	145070	0
tr|B8MY51|B8MY51_ASPFN;tr|A0A364M1N1|A0A364M1N1_ASPFL;tr|A0A2P2HMV6|A0A2P2HMV6_ASPFA	tr|B8MY51|B8MY51_ASPFN 60S ribosomal protein L22, putative OS=Aspergillus flavus (strain ATCC 200026 / FGSC A1120 / IAM 13836 / NRRL 3357 / JCM 12722 / SRRC 167) OX=332952 GN=AFLA_079880 PE=3 SV=1;tr|A0A364M1N1|A0A364M1N1_ASPFL Putative 60S ribosomal prote	3	1	1	1	9.7	14.147	3981200	3981200	0	568750	568750	0
tr|B8NSH4|B8NSH4_ASPFN;tr|A0A3M7KB57|A0A3M7KB57_ASPFL;tr|A0A2P2HNA8|A0A2P2HNA8_ASPFA;tr|A0A5N6GJJ1|A0A5N6GJJ1_ASPFL	tr|B8NSH4|B8NSH4_ASPFN glycine--tRNA ligase OS=Aspergillus flavus (strain ATCC 200026 / FGSC A1120 / IAM 13836 / NRRL 3357 / JCM 12722 / SRRC 167) OX=332952 GN=AFLA_048370 PE=3 SV=1;tr|A0A3M7KB57|A0A3M7KB57_ASPFL glycine--tRNA ligase OS=Aspergillus flavus	4	1	1	1	1.7	80.408	3633600	3633600	0	98205	98205	0
tr|B8N6U8|B8N6U8_ASPFN;tr|A0A364LPF6|A0A364LPF6_ASPFL;tr|A0A2P2HNR5|A0A2P2HNR5_ASPFA;tr|A0A5N6HEH8|A0A5N6HEH8_ASPFL	tr|B8N6U8|B8N6U8_ASPFN Mitochondrial processing peptidase beta subunit, putative OS=Aspergillus flavus (strain ATCC 200026 / FGSC A1120 / IAM 13836 / NRRL 3357 / JCM 12722 / SRRC 167) OX=332952 GN=AFLA_017010 PE=3 SV=1;tr|A0A364LPF6|A0A364LPF6_ASPFL Mitoch	4	1	1	1	2.1	53.17	10696000	10696000	0	411370	411370	0
tr|A0A5N6GTN9|A0A5N6GTN9_ASPFL;tr|A0A3M7K609|A0A3M7K609_ASPFL;tr|A0A2P2HQ34|A0A2P2HQ34_ASPFA;tr|B8NQH6|B8NQH6_ASPFN;tr|A0A7U2MV38|A0A7U2MV38_ASPFL	tr|A0A5N6GTN9|A0A5N6GTN9_ASPFL WW domain-containing protein OS=Aspergillus flavus OX=5059 GN=BDV35DRAFT_395451 PE=4 SV=1;tr|A0A3M7K609|A0A3M7K609_ASPFL WW domain protein OS=Aspergillus flavus OX=5059 GN=CA14_012372 PE=4 SV=1;tr|A0A2P2HQ34|A0A2P2HQ34_ASPFA	5	2	2	2	10.5	28.354	40274000	40274000	0	5034200	5034200	0
tr|B8NQA6|B8NQA6_ASPFN;tr|A0A364MDW5|A0A364MDW5_ASPFL;tr|A0A2P2HQL9|A0A2P2HQL9_ASPFA	tr|B8NQA6|B8NQA6_ASPFN Elongation of fatty acids protein OS=Aspergillus flavus (strain ATCC 200026 / FGSC A1120 / IAM 13836 / NRRL 3357 / JCM 12722 / SRRC 167) OX=332952 GN=AFLA_004970 PE=3 SV=1;tr|A0A364MDW5|A0A364MDW5_ASPFL Elongation of fatty acids prot	3	1	1	1	2.9	39.335	1041900	1041900	0	94720	94720	0
tr|B8N4W4|B8N4W4_ASPFN;tr|A0A7U2MU56|A0A7U2MU56_ASPFL;tr|A0A5N6H9T9|A0A5N6H9T9_ASPFL;tr|A0A3M7K9D9|A0A3M7K9D9_ASPFL;tr|A0A2P2HQR8|A0A2P2HQR8_ASPFA	tr|B8N4W4|B8N4W4_ASPFN Short-chain dehydrogenase, putative OS=Aspergillus flavus (strain ATCC 200026 / FGSC A1120 / IAM 13836 / NRRL 3357 / JCM 12722 / SRRC 167) OX=332952 GN=AFLA_018230 PE=4 SV=1;tr|A0A7U2MU56|A0A7U2MU56_ASPFL Putative short-chain dehydro	5	1	1	1	4	26.783	9074500	9074500	0	567160	567160	0
tr|A0A7G5IQL0|A0A7G5IQL0_ASPFN;tr|A0A364LZK2|A0A364LZK2_ASPFL;tr|A0A2P2HRS8|A0A2P2HRS8_ASPFA	tr|A0A7G5IQL0|A0A7G5IQL0_ASPFN Tryptophan synthase OS=Aspergillus flavus (strain ATCC 200026 / FGSC A1120 / IAM 13836 / NRRL 3357 / JCM 12722 / SRRC 167) OX=332952 GN=G4B84_000897 PE=3 SV=1;tr|A0A364LZK2|A0A364LZK2_ASPFL Tryptophan synthase OS=Aspergillus	3	1	1	1	2	73.837	4507300	4507300	0	145400	145400	0
tr|B8MYF4|B8MYF4_ASPFN;tr|A0A3M7K7Z7|A0A3M7K7Z7_ASPFL;tr|A0A2P2HS58|A0A2P2HS58_ASPFA;tr|B8N6T0|B8N6T0_ASPFN;tr|A0A364LPM6|A0A364LPM6_ASPFL;tr|A0A2P2HFA3|A0A2P2HFA3_ASPFA	tr|B8MYF4|B8MYF4_ASPFN Tubulin alpha chain OS=Aspergillus flavus (strain ATCC 200026 / FGSC A1120 / IAM 13836 / NRRL 3357 / JCM 12722 / SRRC 167) OX=332952 GN=AFLA_080920 PE=3 SV=1;tr|A0A3M7K7Z7|A0A3M7K7Z7_ASPFL Tubulin alpha chain OS=Aspergillus flavus OX	6	3	3	3	8.5	50.168	40223000	40223000	0	1828300	1828300	0
tr|B8N108|B8N108_ASPFN;tr|A0A364MNR8|A0A364MNR8_ASPFL;tr|A0A2P2HS88|A0A2P2HS88_ASPFA	tr|B8N108|B8N108_ASPFN GPN-loop GTPase OS=Aspergillus flavus (strain ATCC 200026 / FGSC A1120 / IAM 13836 / NRRL 3357 / JCM 12722 / SRRC 167) OX=332952 GN=AFLA_027830 PE=3 SV=1;tr|A0A364MNR8|A0A364MNR8_ASPFL GPN-loop GTPase OS=Aspergillus flavus OX=5059 GN	3	1	1	1	4.5	44.699	2599400	2599400	0	152910	152910	0
tr|B8NH69|B8NH69_ASPFN;tr|A0A364LZZ1|A0A364LZZ1_ASPFL;tr|A0A2P2HSC3|A0A2P2HSC3_ASPFA	tr|B8NH69|B8NH69_ASPFN Secretory pathway protein Ssp120, putative OS=Aspergillus flavus (strain ATCC 200026 / FGSC A1120 / IAM 13836 / NRRL 3357 / JCM 12722 / SRRC 167) OX=332952 GN=AFLA_132930 PE=4 SV=1;tr|A0A364LZZ1|A0A364LZZ1_ASPFL EF hand domain contai	3	1	1	1	7.9	23.454	3788400	3788400	0	631400	631400	0
tr|B8N9R3|B8N9R3_ASPFN;tr|A0A5N6H8L2|A0A5N6H8L2_ASPFL;tr|A0A2P2HSI0|A0A2P2HSI0_ASPFA;tr|A0A7G5J1Q5|A0A7G5J1Q5_ASPFN;tr|A0A364LSB3|A0A364LSB3_ASPFL	tr|B8N9R3|B8N9R3_ASPFN 60S ribosomal protein L11 OS=Aspergillus flavus (strain ATCC 200026 / FGSC A1120 / IAM 13836 / NRRL 3357 / JCM 12722 / SRRC 167) OX=332952 GN=AFLA_112090 PE=3 SV=1;tr|A0A5N6H8L2|A0A5N6H8L2_ASPFL Ribosomal protein L5 domain-containing	5	2	2	2	12	20.059	17622000	17622000	0	2517400	2517400	0
tr|A0A7G5J3L4|A0A7G5J3L4_ASPFN;tr|A0A5N6GH33|A0A5N6GH33_ASPFL;tr|A0A364MM24|A0A364MM24_ASPFL;tr|A0A2P2HTS2|A0A2P2HTS2_ASPFA;tr|B8NGK7|B8NGK7_ASPFN;tr|A0A7U2MN20|A0A7U2MN20_ASPFL	tr|A0A7G5J3L4|A0A7G5J3L4_ASPFN Aminotransferase class V domain-containing protein OS=Aspergillus flavus (strain ATCC 200026 / FGSC A1120 / IAM 13836 / NRRL 3357 / JCM 12722 / SRRC 167) OX=332952 GN=G4B84_005541 PE=4 SV=1;tr|A0A5N6GH33|A0A5N6GH33_ASPFL Pyri	6	1	1	1	3.3	51.182	7110000	7110000	0	209120	209120	0
tr|B8NGM4|B8NGM4_ASPFN;tr|A0A7U2MN26|A0A7U2MN26_ASPFL;tr|A0A7G5J3M8|A0A7G5J3M8_ASPFN;tr|A0A5N6GFS9|A0A5N6GFS9_ASPFL;tr|A0A3M7JY69|A0A3M7JY69_ASPFL;tr|A0A2P2HTU1|A0A2P2HTU1_ASPFA	tr|B8NGM4|B8NGM4_ASPFN Uncharacterized protein OS=Aspergillus flavus (strain ATCC 200026 / FGSC A1120 / IAM 13836 / NRRL 3357 / JCM 12722 / SRRC 167) OX=332952 GN=AFLA_136510 PE=4 SV=1;tr|A0A7U2MN26|A0A7U2MN26_ASPFL Hydroxyproline-rich glycoprotein DZ-HRGP	6	2	2	2	4	71.11	7306300	7306300	0	243540	243540	0
tr|B8N527|B8N527_ASPFN;tr|A0A364LRA4|A0A364LRA4_ASPFL	tr|B8N527|B8N527_ASPFN YjgH family protein OS=Aspergillus flavus (strain ATCC 200026 / FGSC A1120 / IAM 13836 / NRRL 3357 / JCM 12722 / SRRC 167) OX=332952 GN=AFLA_020650 PE=4 SV=1;tr|A0A364LRA4|A0A364LRA4_ASPFL Endoribonuclease L-PSP/chorismate mutase-lik	2	1	1	1	11.5	16.679	12096000	12096000	0	1344000	1344000	0
tr|B8NUL5|B8NUL5_ASPFN;tr|A0A7U2R3K6|A0A7U2R3K6_ASPFL;tr|A0A5N6H2J6|A0A5N6H2J6_ASPFL;tr|A0A364LSV4|A0A364LSV4_ASPFL;tr|A0A2P2HKN4|A0A2P2HKN4_ASPFA	tr|B8NUL5|B8NUL5_ASPFN Uncharacterized protein OS=Aspergillus flavus (strain ATCC 200026 / FGSC A1120 / IAM 13836 / NRRL 3357 / JCM 12722 / SRRC 167) OX=332952 GN=AFLA_100680 PE=4 SV=1;tr|A0A7U2R3K6|A0A7U2R3K6_ASPFL Uncharacterized protein OS=Aspergillus f	5	3	3	3	7.2	47.053	11093000	11093000	0	462200	462200	0
tr|A0A5N6H0V8|A0A5N6H0V8_ASPFL;tr|B8NGS8|B8NGS8_ASPFN;tr|A0A3M7JXB5|A0A3M7JXB5_ASPFL;tr|A0A7G5J401|A0A7G5J401_ASPFN;tr|A0A7U2MN65|A0A7U2MN65_ASPFL;tr|A0A2P2HEV0|A0A2P2HEV0_ASPFA	tr|A0A5N6H0V8|A0A5N6H0V8_ASPFL arginine--tRNA ligase OS=Aspergillus flavus OX=5059 GN=BDV35DRAFT_379800 PE=3 SV=1;tr|B8NGS8|B8NGS8_ASPFN arginine--tRNA ligase OS=Aspergillus flavus (strain ATCC 200026 / FGSC A1120 / IAM 13836 / NRRL 3357 / JCM 12722 / SRRC	6	2	2	2	3.4	73.223	18066000	18066000	0	430150	430150	0
tr|B8NVQ6|B8NVQ6_ASPFN;tr|A0A7U2MYR2|A0A7U2MYR2_ASPFL;tr|A0A3M7JZU8|A0A3M7JZU8_ASPFL;tr|A0A7G5JLW5|A0A7G5JLW5_ASPFN	tr|B8NVQ6|B8NVQ6_ASPFN Histidinol dehydrogenase, putative OS=Aspergillus flavus (strain ATCC 200026 / FGSC A1120 / IAM 13836 / NRRL 3357 / JCM 12722 / SRRC 167) OX=332952 GN=AFLA_117430 PE=4 SV=1;tr|A0A7U2MYR2|A0A7U2MYR2_ASPFL Putative histidinol dehydroge	4	1	1	1	4.5	24.191	3893200	3893200	0	556170	556170	0
tr|B8NKB7|B8NKB7_ASPFN;tr|A0A5N6GGL0|A0A5N6GGL0_ASPFL;tr|A0A7G5JB93|A0A7G5JB93_ASPFN;tr|A0A3M7JGW6|A0A3M7JGW6_ASPFL	tr|B8NKB7|B8NKB7_ASPFN Actin Act1 OS=Aspergillus flavus (strain ATCC 200026 / FGSC A1120 / IAM 13836 / NRRL 3357 / JCM 12722 / SRRC 167) OX=332952 GN=AFLA_089910 PE=3 SV=1;tr|A0A5N6GGL0|A0A5N6GGL0_ASPFL Actin Act1 OS=Aspergillus flavus OX=5059 GN=BDV35DRAF	4	5	1	1	18.9	41.719	45559000	45559000	0	2278000	2278000	0
tr|A0A5N6GP29|A0A5N6GP29_ASPFL	tr|A0A5N6GP29|A0A5N6GP29_ASPFL Uncharacterized protein OS=Aspergillus flavus OX=5059 GN=BDV35DRAFT_364711 PE=4 SV=1	1	1	1	1	9.2	20.672	3042700	3042700	0	304270	304270	0
tr|A0A7G5INK2|A0A7G5INK2_ASPFN	tr|A0A7G5INK2|A0A7G5INK2_ASPFN Cation transporter OS=Aspergillus flavus (strain ATCC 200026 / FGSC A1120 / IAM 13836 / NRRL 3357 / JCM 12722 / SRRC 167) OX=332952 GN=G4B84_000189 PE=4 SV=1	1	1	1	1	2.9	67.077	2568100	2568100	0	85603	85603	0
tr|B8NMK5|B8NMK5_ASPFN;tr|A0A7G5JTU4|A0A7G5JTU4_ASPFL	tr|B8NMK5|B8NMK5_ASPFN Amidohydrolase-related domain-containing protein OS=Aspergillus flavus (strain ATCC 200026 / FGSC A1120 / IAM 13836 / NRRL 3357 / JCM 12722 / SRRC 167) OX=332952 GN=AFLA_124410 PE=4 SV=1;tr|A0A7G5JTU4|A0A7G5JTU4_ASPFL Amidohydrolase-	2	1	1	1	2.9	41.14	11643000	11643000	0	646820	646820	0
tr|A0A7U2MVQ6|A0A7U2MVQ6_ASPFL	tr|A0A7U2MVQ6|A0A7U2MVQ6_ASPFL Uncharacterized protein (Fragment) OS=Aspergillus flavus OX=5059 GN=F9C07_2283935 PE=4 SV=1	1	1	1	1	13.8	14.576	8026600	8026600	0	1003300	1003300	0
tr|B8NC21|B8NC21_ASPFN	tr|B8NC21|B8NC21_ASPFN COP9 subunit 3, putative OS=Aspergillus flavus (strain ATCC 200026 / FGSC A1120 / IAM 13836 / NRRL 3357 / JCM 12722 / SRRC 167) OX=332952 GN=AFLA_047460 PE=4 SV=1	1	1	1	1	3	33.642	21027000	21027000	0	1501900	1501900	0
