# Supplementary material for: COMPASS subunit Bre2 regulates chromatin remodeler Arp9 to control Aspergillus flavus aflatoxin synthesis and virulence
Source: Nat Commun. 2026 Feb 20;17:1862. doi: 10.1038/s41467-026-69877-0 (PMC12923686; doi:10.1038/s41467-026-69877-0)
Supplement: Supplementary file 5 — Supplementary Data 2 [file 41467_2026_69877_MOESM5_ESM.xlsx]

## Sheet: Sheet1
Supplementary Data 2. The strains used in this study
Strain	Characterization	Source
A. flavus-CA14 PTS	Δku70, ΔpyrG	Purchased from FGSC
Wild type（WT）	Δku70, ΔpyrG::pyrG	Used in our lab
Δbre2	Δku70, Δbre2::pyrG	This study
Com-bre2	Δku70, Δbre2::pyrG, bre2::pyrG	This study
mCherry-bre2	Δku70, ΔpyrG::pyrG, bre2-mCherry	This study
eGFP-bre2	Δku70, ΔpyrG::pyrG, bre2-eGFP	This study
bre2△SPRY	Δku70,ΔpyrG::pyrG, bre2△SPRY	This study
bre2I343N	Δku70,ΔpyrG::pyrG, bre2-I343N	This study
bre2F349S	Δku70,ΔpyrG::pyrG, bre2-F349S	This study
ΔArp9	Δku70,ΔArp9::pyrG	This study
Com-Arp9	Δku70,ΔArp9::pyrG, Arp9::pyrG	This study
eGFP-Arp9	Δku70,ΔArp9::pyrG, Arp9-eGFP	This study
Arp9-3HA	Δku70, ΔpyrG::pyrG, Arp9-3HA	This study
Arp9-3HA-RSC8-Strep	Δku70, ΔpyrG::pyrG, Arp9-3HA，RSC8-Strep	This study
Arp9-3HA-Sth1-Strep	Δku70, ΔpyrG::pyrG, Arp9-3HA，Sth1-Strep	This study
Arp9-3HA- Arp7-Strep	Δku70, ΔpyrG::pyrG, Arp9-3HA，Arp7-Strep	This study
ΔG4B84_010461	Δku70, ΔG4B84_010461::pyrG	This study
ΔG4B84_002937	Δku70, ΔG4B84_002937::pyrG	This study
ΔG4B84_005528	Δku70, ΔG4B84_005528::pyrG	This study
ΔG4B84_009537	Δku70, ΔG4B84_009537::pyrG	This study
ΔG4B84_009741	Δku70, ΔG4B84_009741::pyrG	This study
ΔG4B84_008657	Δku70, ΔG4B84_008657::pyrG	This study
ΔG4B84_002788	Δku70, ΔG4B84_002788::pyrG	This study
Δbre2ΔArp9	Δku70, Δbre2::pyrG, ΔArp9::pyrG	This study
