# Supplementary material for: COMPASS subunit Bre2 regulates chromatin remodeler Arp9 to control Aspergillus flavus aflatoxin synthesis and virulence
Source: Nat Commun. 2026 Feb 20;17:1862. doi: 10.1038/s41467-026-69877-0 (PMC12923686; doi:10.1038/s41467-026-69877-0)
Supplement: Supplementary file 6 — Supplementary Data 3 [file 41467_2026_69877_MOESM6_ESM.xlsx]

## Sheet: Sheet1
Supplementary Data 3. The primers used in fungal strain construction and verification
Primer name	Primer sequence	Function
Bre2-P1	TCGTCCGCTAGTTCCTGCCCAATC	Δbre2 Strain construction
Bre2-P2	AGCTGAATTTGTTTCGTGGATGAGCTG
Bre2-P3	TACATTGTTCATCTAACTTGCTTCGTTAGCCC
Bre2-P4	TTCAGTACGTCTCCCTACCTTCCCCA
Bre2-P5	CAGCTCATCCACGAAACAAATTCAGCTGCCTCAAACAATGCTCTTCACCC
Bre2-P6	GGGCTAACGAAGCAAGTTAGATGAACAATGTAGTCTGAGAGGAGGCACTGATGC
Bre2-P7	GGAATGGGTCCGTAAATGGCCTGTAG
Bre2-P8	CTCCATCATCTCGTTCACGAATACTTTCAAC
Bre2-P9	CGAATATCAATTCGCCGATCCTGCCTC	bre2 ORF verification
Bre2-P10	ATCCGCATTCTCACGCTCGCCA
P1020	ATCGGCAATACCGTCCAGAAGC	pyrG verification
P801	CAGGAGTTCTCGGGTTGTCG
Bre2-C-P1	GGATGCGCTGCGAGTACTTTTTTC	Com-bre2 Strain construction
Bre2-C-P2	GGGTGAAGAGCATTGTTTGAGGCCTAAGACATCTCGACATCATGGC
Bre2-C-P3	GCATCAGTGCCTCCTCTCAGACATTATACATTGTTCATCTAACTTGC
Bre2-C-P4	TTCAGTACGTCTCCCTACCTTCCCCA
Bre2-C-P5	GCGATGTCATAGGCATGCTCATCA
Bre2-C-P6	CTCCATCATCTCGTTCACGAATACTTTCAAC
pyrG-F	GCCTCAAACAATGCTCTTCACCC
pyrG-R	GTCTGAGAGGAGGCACTGATGC
Bre2-S-P1	TCGTCCGCTAGTTCCTGCCCAATC	Southern blot verification
Bre2-S-P2	AGCTGAATTTGTTTCGTGGATGAGCTG
pBR-1	CTTTGAGGATTCGCCTGCAGCGATAC	bre2-mCherry and bre2-GFP strains
pBG-2	CGCTGCAGGCGAATCCTCAAAG	construction
Bre2-GFP-F	ATGGTGAGCAAGGGCGAGGAGCT
Bre2-GFP-R	TCAAAGATCTACCATGTACAGCTCGTCC
Bre2-RFP-F	ATGGTGAGCAAGGGCGAG
Bre2-RFP-R	CTTGTACAGCTCGTCCAT
pBR-7	GAAGTGGTCAACCGGATGCGCT
Bre2-P8	CTCCATCATCTCGTTCACGAATACTTTCAAC
Bre2-d-p1	TCGTCCGCTAGTTCCTGCCCAATC	bre2△SPRY strains construction
Bre2-P-d-2	CGCTGCAGGCGAATCCTCAAAG
Bre2-p-d-3	CTTTGAGGATTCGCCTGCAGCGATTGGACCTCCTCAAGCAGAGAACG
Bre2-p3-R	GGGTGAAGAGCATTGTTTGAGGCGGGCTAACGAAGCAAGTTAGATGAACAATGTA
Bre2-pD4-1	GCATCAGTGCCTCCTCTCAGACGCTTCTATGTTCCTGCTACGTCCCATATAG
Bre2-p4	TTCAGTACGTCTCCCTACCTTCCCCA
Bre2-P7	GGAATGGGTCCGTAAATGGCCTGTAG
Bre2-P8	CTCCATCATCTCGTTCACGAATACTTTCAAC
Bre2-p1-F	CAGCTCATCCACGAAACAAATTCAGCT	bre2I343N and bre2F349S strains construction
Bre2-p-I-R	GGTCCCGGTTAACGTTCGTAGC
Bre2-p-F-R	ATTTGTAGTGGGAAGGGATCCGGTC
Bre2-p-I-F	GCTACGAACGTTAACCGGGACC
Bre2-p-F-F	GACCGGATCCCTTCCCACTACAAAT
Bre2-P2-R	GGGTGAAGAGCATTGTTTGAGGCGGGCTAACGAAGCAAGTTAGATGAACAATGTA
Bre2-P3-F	GCATCAGTGCCTCCTCTCAGACGCTTCTATGTTCCTGCTACGTCCCATATAG
Bre2-P4	TTCAGTACGTCTCCCTACCTTCCCCA
Bre2-PN-F	CGAATATCAATTCGCCGATCCTGCCTC
Bre2-P8	CTCCATCATCTCGTTCACGAATACTTTCAAC
Arp9-P1	TTCATCGCAAGGTGGTCC	Δarp9 Strain construction
Arp9-P2	GGGTGAAGAGCATTGTTTGAGGCAAGCTTGGGGAATCGTCG
Arp9-P3	GCATCAGTGCCTCCTCTCAGACGTTTTCCCCATGTGCTTG
Arp9-P4	CATTGTTTCGTGGTTTGC
Arp9-N-F	TTCATCGCAAGGTGGTCC
Arp9-N-R	ATACGCATCCATTAGCCCCA
Arp9-ORF-F	CGAATATCAATTCGCCGATCCTGCCTC	Δarp9 Strain verification
Arp9-ORF-R	ATCCGCATTCTCACGCTCGCCA
Arp9-AP-F	ATCGGCAATACCGTCCAGAAGC
Arp9-AP-R	GGGTTATATGCGGGGT
Arp9-BP-F	ACGCCAAGGCTTTATCTAT
Arp9-BP-R	CACCGTCTTATCCGCAACT
Arp9-C-P1	ACGGGTTGGTTGGTCT	Com-arp9 Strain construction
Arp9-C-P2	GGGTGAAGAGCATTGTTTGAGGCCTATCCCGATTGGGTTAGTTCA
Arp9-C-P3	GCATCAGTGCCTCCTCTCAGACCGACCTTTCTAGAGCACCA
Arp9-C-P4	CACTGCCTTGATTTACCCCT
Arp9-C-N-F	GCATTGTCGTCCTTTGTGTTAT
Arp9-C-N-R	ATGGCTGGGGAGTTTTACCT
Arp9-C-ORF-F	CTGCCGAAAAGAAGGGTG	Com-arp9 Strain verification
Arp9-C-ORF-R	GGGGAGCTCAGAAGTGAAAA
Arp9-C-AP-F	GGAGTTTTGCCTTTCG
Arp9-C-AP-R	GGGTTATATGCGGGGT
Arp9-C-BP-F	GTTATGGGTTTCGTGTCG
Arp9-C-BP-R	ATTATGGCTTCCAGGTGC
Arp9-GFP-P1	GGGTTGGTTGGTCTTTTAGTT	eGFP-arp9 strain construction
Arp9-GFP-P2	GGCACCGGCTCCAGCGCCTGCACCAGCTCCCATGGAATATTCATGGATTGCA
Arp9-GFP-P3	GCATCAGTGCCTCCTCTCAGACTCAGCACTTTGTCTTATGTC
Arp9-GFP-P4	TCCTCGCTTCAGGGTCTA
Arp9-GFP-NF	GCATTGTCGTCCTTTGTGT
Arp9-GFP-NR	CTGTTCGTTCAGTCTTTCTTG
Arp9-GFP-APF	TTAGGTTGTCTGGGATTGAA	eGFP-arp9 strain verification
Arp9-GFP-APR	CGGGGTATGACGGTGATT
Arp9-GFP-BPF	CGACACTATCAATGGCCT
Arp9-GFP-BPR	ACTCACCGTCTTATCCGC
Arp9-HA-P1	GGGTTGGTTGGTCTTTTAGTT	arp9-3HA strain construction
Arp9-HA-P2	ACTACCTCCGCCACCTGAACCTCCGCCACCACTACCTCCGCCACCCATGGAATATTCATGGATTGCA
Arp9-HA-P3	GCATCAGTGCCTCCTCTCAGACATTCAGCACTTTGTCTTATGTC
Arp9-HA-P4	TATCATTGTTTCGTGGTTTG
Arp9-HA-NF	TTGTATGCATTGTCGTCCTT
Arp9-HA-NR	TATCCCGATTGGGTTAGTT
Arp9-HA-APF	GGTTGGTCTTTTAGTTCTTC
Arp9-HA-APR	GGGTTATATGCGGGGT
Arp9-HA-BPF	AGATTTCGTGGTCTTCACG
Arp9-HA-BPR	GCTTCTTCTCCATTGCCT
Arp9-HS-P1	GGGTTGGTTGGTCTTTTAGTT	arp9-3HA-RSC8-Strep strain construction
Arp9-HS-P2	ACTAATTCTATTAAGGACAATCAAGCGTAGTCTGGGACGTCGTATGGGTAAGCGTAGTC
Arp9-HS-P3	GACTACGCTTACCCATACGACGTCCCAGACTACGCTTGATTGTCCTTAATAGAATTAGT
Arp9-HS-P4	CGCAAACCGAGCAGTGTC
Arp9-HS-NF	AACACATGTTCACAATACCCTC
Arp9-HS-NR	ACGCATCCATTAGCCCCA
RSC8-HS-P1	TCCCTGGTTCGGCATCAT
RSC8-HS-P2	CTTATCGTCGTCATCCTTGTAATCGGCAGCCAGGTCCAGGGTCTTGTAG
RSC8-HS-P3	GCATCAGTGCCTCCTCTCAGACGAAGCTTCCTTCCTTCAAT
RSC8-HS-P4	CCATCCGCACTCTTATCAC
RSC8-HS-NF	CCGTATCCTTCTCTGACCA
RSC8-HS-NR	AAAACACCACTATCCCCC
Sth1-HS-P1	CTTCTGCTTCTTGCTCTCC	arp9-3HA-Sth1-Strep strain construction
Sth1-HS-P2	CTTATCGTCGTCATCCTTGTAATCGGCAGCCTCCTCAGTTATTCCAGTCTGT
Sth1-HS-P3	GCATCAGTGCCTCCTCTCAGACTCTTTGCATAAACCTTCG
Sth1-HS-P4	GTCTCTGTTGTAGTCTTGTAGC
Sth1-HS-NF	TCTGCTTCTTGCTCTCCA
Sth1-HS-NR	AGTACGAATTGCTCCCTAAC
Arp7-HS-P1	CATCCTCACTGGTTCGTCG	arp9-3HA-Arp7-Strep strain construction
Arp7-HS-P2	CTTATCGTCGTCATCCTTGTAATCGGCAGCCTTGCAGCGCTTCTCGAC
Arp7-HS-P3	GCATCAGTGCCTCCTCTCAGACCCTTCGGTCTGTCCTGCTT
Arp7-HS-P4	GATTGGGGTTTTGTGGCG
Arp7-HS-NF	TAGAAAATCCAATGCCACCC
Arp7-HS-NR	CGAAACGAGAAACTATGCTAAACC
G4B84_010461-P1	TGAAACAAAGTGTACGAGTGAG	ΔG4B84_010461 Strain construction
G4B84_010461-P2	AGGGTGAAGAGCATTGTTTGAGGCTGTGAATGTGTGAAGAATGAGAGA
G4B84_010461-P3	GCATCAGTGCCTCCTCTCAGACCTACACGGCGCTCTTG
G4B84_010461-P4	GAGCTCACTACGGTGGC
G4B84_010461-P5	ATCTGGTGAGAGGGGTTG
G4B84_010461-P6	GGTGCGAGTGAATTATGC
G4B84_002937-P1	TCCAACGCTTCTCCACAG	ΔG4B84_002937 Strain construction
G4B84_002937-P2	GGGTGAAGAGCATTGTTTGAGGCCACAGTAGGAAATGCAG
G4B84_002937-P3	CGCATCAGTGCCTCCTCTCAGACTTGTTCCCCTCCTATAT
G4B84_002937-P4	TGACATTTGAGGGTGGGT
G4B84_002937-P5	GGGATACTGCGTTGGTGG
G4B84_002937-P6	CTGCCTCTGACTCTTGCTGA
G4B84_005528-P1	ATCCTAACTCTCAGCCCAAC	ΔG4B84_005528 Strain construction
G4B84_005528-P2	GTGAAGAGCATTGTTTGAGGCGATGCAAGCCCCTTATGCAG
G4B84_005528-P3	ACGCATCAGTGCCTCCTCTCAGACTACTAATACCCTGTTTTTCACGAT
G4B84_005528-P4	TCATCTCACCCATCCCGA
G4B84_005528-P5	ACCCTCCCCACCTACTTT
G4B84_005528-P6	GTCATTCCTCAACCGCTT
G4B84_010461-AP-F	GATAACAAACGCACACCG	ΔG4B84_010461 Strain verification
G4B84_010461-AP-R	ACCAGAAGAAACCTCCCA
G4B84_010461-BP-F	TATTGGCCCCTGTAATGC
G4B84_010461-BP-R	AGACCGATCTGGTCGTGT
G4B84_010461-ORF-F	CGATTTGTGGTGTTGGTTTG
G4B84_010461-ORF-R	TCTGCGAGTGCCGTTTTAT
G4B84_002937-AP-F	CGGATAACACCTTTGGGATG	ΔG4B84_002937 Strain verification
G4B84_002937-AP-R	GTCGGGAGCAGCGTAGAT
G4B84_002937-BP-F	CTCATTGCTCGGCTACTTCA
G4B84_002937-BP-R	GGTGCCATCATCATGTTCAGT
G4B84_002937-ORF-F	TTGTTCAGGAAAAGGCAAAG
G4B84_002937-ORF-R	GGTTAAGGTTAAAAGCGGC
G4B84_005528-AP-F	GCGTCTTATGAGCCAGAC	ΔG4B84_005528 Strain verification
G4B84_005528-AP-R	AATCTGCCCTTGCCTTGT
G4B84_005528-BP-F	AGTCATCTAGCAAGTGAGGT
G4B84_005528-BP-R	CGAGTAGTATATGTGGTGTGG
G4B84_005528-ORF-F	AAGGATGCTGAGTTAGTCGG
G4B84_005528-ORF-R	TGTTGTTTTGGTGTTGCG
Bre2-pyrG-P1	TGTAGCTTTGGGCATCGTGAATG	Delete pyrg in bre2 and validation primers
Bre2-pyrG-P2	GCAAGTTAGATGAACAATGTATAATAGCTGAATTTGTTTCGTGGATGAGC
Bre2-pyrG-P3	GCTCATCCACGAAACAAATTCAGCTATTATACATTGTTCATCTAACTTGC
Bre2-pyrG-P4	GTCTCCCTACCGACGACGAAATTA
Bre2-pyrG-NF	AGTATTCAAAGTGGGCGTGCTATG
Bre2-pyrG-NR	GGACGGCCACAAGGCAATCTATA
Bre2-pyrG-YF	GCACTGTGTTTAGCTCTGACCCTA
Bre2-pyrG-YR	CGGAGATGACCAACTCGTGTTGA
G4B84_009537-P1	GCAACTGCAACCGATAATTGAACG	ΔG4B84_009537 Strain construction
G4B84_009537-P2	TGAAGAGCATTGTTTGAGGCCTCGGGAAGTTGTTGAGGCAAT
G4B84_009537-P3	GCATCAGTGCCTCCTCTCAGACAGAGTACATGGCACGCCTTATC
G4B84_009537-P4	GTGGTGGACAATGCCAGCATTAC
G4B84_009537-P5	ATGCATGCCAGTAATTCTCCCCC
G4B84_009537-P6	TCATCCACATCTGGAAGGCGAG
G4B84_009741-P1	GGTGTTTGAACTCTCATGTCCAAGC	ΔG4B84_009741 Strain construction
G4B84_009741-P2	GTGAAGAGCATTGTTTGAGGCTTTGACTTGACTGGCCTCAGGC
G4B84_009741-P3	GCATCAGTGCCTCCTCTCAGACCCTAGATGATCTGCAGCTCTTCCG
G4B84_009741-P4	AAACTGAACCCATCTTTCCAAGTGC
G4B84_009741-P5	ATGTCCTTCTTAGGGACAGTCAATCC
G4B84_009741-P6	CTATGTAGCACCAGATGCTCGTTT
G4B84_008657-P1	TCTGACAGCGGGGAAACTAGG	ΔG4B84_008657 Strain construction
G4B84_008657-P2	GAGGGTGAAGAGCATTGTTTGAGGCGATGTATGATGTATGTAATTGCCTA
G4B84_008657-P3	CATCAGTGCCTCCTCTCAGACTTCCTCGAACCTCGCGGTAC
G4B84_008657-P4	GAACGAGGTGAAGGTTCGTTTCAG
G4B84_008657-P5	ATGTCTGCACAAAGTACGTTGCAAG
G4B84_008657-P6	TCATGCTTGCTTTGGAATGGCTTC
G4B84_002788-P1	CTTGTCCGGCTCCACCAATAT	ΔG4B84_002788 Strain construction
G4B84_002788-P2	GGGTGAAGAGCATTGTTTGAGGCGTTTCGCTTTAGACGAAGGTCAG
G4B84_002788-P3	GCATCAGTGCCTCCTCTCAGACGCTACTGAATCAACACGAGAGGT
G4B84_002788-P4	AGAGCCTTGCAATGGCCA
G4B84_002788-P5	CCATGACTTATCCCAGAAGCAG
G4B84_002788-P6	TCACTCACTCTGCACTACAGC
G4B84_009537-P1	GCAACTGCAACCGATAATTGAACG	ΔG4B84_009537, G4B84_009741, G4B84_008657, G4B84_002788 Strain verification
G4B84_009537-P4	GTGGTGGACAATGCCAGCATTAC
G4B84_009741-P1	GGTGTTTGAACTCTCATGTCCAAGC
G4B84_009741-P4	AAACTGAACCCATCTTTCCAAGTGC
G4B84_008657-P1	TCTGACAGCGGGGAAACTAGG
G4B84_008657-P4	GAACGAGGTGAAGGTTCGTTTCAG
G4B84_002788-P1	CTTGTCCGGCTCCACCAATAT
G4B84_002788-P4	AGAGCCTTGCAATGGCCA
G4B84_009537-ORF-F	ATGCATGCCAGTAATTCTCCCCC
G4B84_009537-ORF-R	TCATCCACATCTGGAAGGCGAG
G4B84_009741-ORF-F	ATGTCCTTCTTAGGGACAGTCAATCC
G4B84_009741-ORF-R	CTATGTAGCACCAGATGCTCGTTT
G4B84_008657-ORF-F	ATGTCTGCACAAAGTACGTTGCAAG
G4B84_008657-ORF-R	TCATGCTTGCTTTGGAATGGCTTC
P1020	ATCGGCAATACCGTCCAGAAGC
P801	CAGGAGTTCTCGGGTTGTCG
