# Supplementary material for: COMPASS subunit Bre2 regulates chromatin remodeler Arp9 to control Aspergillus flavus aflatoxin synthesis and virulence
Source: Nat Commun. 2026 Feb 20;17:1862. doi: 10.1038/s41467-026-69877-0 (PMC12923686; doi:10.1038/s41467-026-69877-0)
Supplement: Supplementary file 7 — Supplementary Data 4 [file 41467_2026_69877_MOESM7_ESM.xlsx]

## Sheet: Sheet1
Supplementary Data 4. The primers for qRT-PCR in this study
Primer name	Primer sequence	Function
abaA-R	CCGTTGGGAGGCTGGGT	abaA qRT-PCR
abaA-F	TCTTCGGTTGATGGATGATTTC
brlA-F	GCCTCCAGCGTCAACCTTC	brlA qRT-PCR
brlA-R	TCTCTTCAAATGCTCTTGCCTC
wetA-F	ATTCATCATTTTCCTCAACGACC	wetA qRT-PCR
wetA-R	TTGACGGGTTTGGGGACAT
nsdC-F	GCCAGACTTGCCAATCAC	nsdC qRT-PCR
nsdC-R	CATCCACCTTGCCCTTTA
nsdD-F	GGACTTGCGGGTCGTGCTA	nsdD qRT-PCR
nsdD-R	AGAACGCTGGGTCTGGTGC
sclR-F	CAATGAGCCTATGGGAGTGG	sclR qRT-PCR
sclR-R	ATCTTCGCCCGAGTGGTT
aswA-F	GAATGCGGTTGTCTGTGAAGG	aswA qRT-PCR
aswA-R	GGCACATAAGCGAATGCATTAGC
aflB-F	ATCTTCCCCTGCTGCAATAG	aflB qRT-PCR
aflB-R	AATAGAGCGCTAGGCTAAGTAAC
aflC-F	GTGGTGGTTGCCAATGCG	aflC qRT-PCR
aflC-R	CTGAAACAGTAGGACGGGAGC
aflD-F	GTGGTGGTTGCCAATGCG	aflD qRT-PCR
aflD-R	CTGAAACAGTAGGACGGGAGC
aflG-F	GAAGAGTTCCTGCCTGAG	aflG qRT-PCR
aflG-R	CATCTGCGTAGTATCTAATCG
aflK-F	GAGCGACAGGAGTAACCGTAAG	aflK qRT-PCR
aflK-R	CCGATTCCAGACACCATTAGCA
aflL-F	GGCTGCGGAACTGTATTG	aflL qRT-PCR
aflL-R	TGTGGAGTGCTGGAAGAG
aflP-F	CGATGTCTATCTTCTCCGATCTATTC	aflP qRT-PCR
aflP-R	TCTCAGTCTCCAGTCTATTATCTACC
aflQ-F	CTTTCGGCAGTGACCTAACC	aflQ qRT-PCR
aflQ-R	TCTTGAACTATAAGGCGACCA
aflR-F	AAAGCACCCTGTCTTCCCTAAC	aflR qRT-PCR
aflR-R	GAAGAGGTGGGTCAGTGTTTGTAG
aflS-F	CGAGTCGCTCAGGCGCTCAA	aflS qRT-PCR
aflS-R	GCTCAGACTGACCGCCGCTC
Bre2-q-F	GTGTATTGAGTGACCCGCAGAC	Bre2 qRT-PCR
Bre2-q-R	ACTTCACCATTCACATCACGGA
Arp9-q-F	GGGATTCGTTGGTCGT	Arp9 qRT-PCR
Arp9-q-R	TCAGAAGTGAAAATGGTGG
Actin-F	ACGGTGTCGTCACAAACTGG	qRT-PCR of Internal reference gene
Actin-R	CGGTTGGACTTAGGGTTGATAG
G4B84_002937-F	GACTACTTCTCCACCACCTCAA	qRT-PCR validation of ATAC-seq target genes
G4B84_002937-R	GCTTGCGATAGATGCTGTTGT
G4B84_005089-F	GGCACTCACCAATAATGTCACT
G4B84_005089-R	GTCCATCGGCAGCATAACG
G4B84_005528-F	CGGCACATCGTCTTCTCAAC
G4B84_005528-R	CCACATCCACATCAGGTTCAC
G4B84_010461-F	AACGGCACTCGCAGACAA
G4B84_010461-R	GCAACAACGGCTTCACCTC
G4B84_011294-F	AGACTACCGCATCCAACAAGA
G4B84_011294-R	ACATTCGCAACAGCAGTGAG
G4B84_009537-F	CAACACTTAGATTCGGCTGACA
G4B84_009537-R	CTTACCTCCTCGGCATTCTCT
G4B84_009741-F	GGTGAGATGTTGGTGGTGTTAG
G4B84_009741-R	GTGGCTTCCGCAATACTGAC
G4B84_008657-F	ACCGCATCGTTACCATTGTG
G4B84_008657-R	GCTCTTCGTCGCTTCAGTTC
G4B84_002788-F	TATGTGCCATGGGCTCTTTCC
G4B84_002788-R	CGATAAGTCCCATGGTCTGCA
cp1-F	CACTATCCCTGTGGTCTCCC	qRT-PCR validation of colonization effect factor related genes
cp1-R	GGTGACCTTGACGCAGATG
fgb1-F	ACAACAACGGAGAGCACATC
fgb1-R	GCACACTACCGCAAACCT
LysM-F	TGATGATGAGTGGGCAGA
LysM-R	CCCCTACAGATTTCCCAT
mhp1-F	GGAGACAAGCAGAAGCGA
mhp1-R	GGTGAACAAACAGGCAAATA
mpg1-F	TAAGAAGCATGGCGATGA
mpg1-R	TGGCGAGAGAAGTGAGGT
tox1-F	CAGCAACTCACCAACGTG
tox1-R	GAGGGAAATAGTATGGCACA
wsc4-F	GGGAAGAGTTGCTGGTGT
wsc4-R	TTGGCTTAGAATTGGGGA
veA-qF	ACGACGACCTCAACAAGACC	qRT-PCR validation of global regulators related genes
veA-qR	CAAGTAAGCCACTCCAGCCA
laeA-qF	TTGTTGGGGTTGACCTTGCT
laeA-qR	CGCATGGCATCTTGTGTAGC
velB-qF	TGAGGGTCGCATTTGGTCTC
velB-qR	CCTCTGCGTTCCACAAGTCT
atfA-qF	CAAAACCTGCCACGAAAGGG
atfA-qR	CGGATGAGGGTCGAATCCTG
areA-qF	CGCAAGCATGTTACCATCGG
areA-qR	CGTCCGTTTTCAGGGACAGA
atfB-qF	GCTTTCTCACAGCCTGACCT
atfB-qR	TGTTTCGGGGGTGCATACTC
fluG-qF	GGTGGCCTTCTACTTGACCC
fluG-qR	AGAGGGCTGTATGTTGGTGC
creA-qF	ACTCTACCATGGCCTCGTCT
creA-qR	TAAAGCGTTTTGTGCAGCCC
vosA-qF	TCAGACCGCTTCACTGTGTC
vosA-qR	CATCCGCCCATCGTCATACA
Tubulin-F	GAAGGTGGAGGACATCTTG	qRT-PCR of Internal reference gene
Tubulin-R	ACTCTTTCCGTGCCGTCTC
