# Supplementary material for: COMPASS subunit Bre2 regulates chromatin remodeler Arp9 to control Aspergillus flavus aflatoxin synthesis and virulence
Source: Nat Commun. 2026 Feb 20;17:1862. doi: 10.1038/s41467-026-69877-0 (PMC12923686; doi:10.1038/s41467-026-69877-0)
Supplement: Supplementary file 8 — Supplementary Data 5 [file 41467_2026_69877_MOESM8_ESM.xlsx]

## Sheet: Sheet1
Supplementary Data 5. The primers for CHART-qPCR in this study
Primer name	Primer sequence	Function
G4B84_002937-pF	TGGAAGTAGGCGAAGGAGTC	ChART-qPCR validation in promoter region of ATAC-seq target genes
G4B84_002937-pR	GGTATCTGAAGGAGGAGGTGAA
G4B84_005089-pF	TGCTTGTAAGTTCCTGTCCATC
G4B84_005089-pR	AACGGCAGACGATTCAAGTAAT
G4B84_005528-pF	TCGCCGTTCCTGTCATTGT
G4B84_005528-pR	GGTGCTCTCCGCTACTGATT
G4B84_010461-pF	CGCATAATTCACTCGCACCAT
G4B84_010461-pR	AACAGCCAGGACATCCACAA
G4B84_011294-pF	TCGGTCAATCTGCTCCTCTG
G4B84_011294-pR	GCGTGCGTATGCCTCTATTC
G4B84_009537-pF	GGAGTTCTCAAAGAGCGCACC
G4B84_009537-pR	CGTTCAATTATCGGTTGCAGTTGC
G4B84_009741-pF	ATCTCCGAAGACATGGGATCGG
G4B84_009741-pR	CAAACCACCGCGAGAAAGGTC
G4B84_008657-pF	GCATCCATCGAACGGAAAGATCC
G4B84_008657-pR	CTGTACCGAGGAGTACCTAATCGAG
G4B84_002788-pF	GTAGCACTGCAATAGCTATGAGC
G4B84_002788-pR	GGCTGGGGTGTGATACTTCTAG
Tubulin-pF	CTTTTCTAAGTGTGGCGTC	CHART-qPCR of promoter region of reference gene
Tubulin-pR	CTCTGGGTCCTTTGAATG
